# Supplementary material for: Membrane cholesterol modulates engagement of β-arrestin with the ghrelin receptor
Source: Commun Biol. 2026 Apr 1;9:782. doi: 10.1038/s42003-026-09889-0 (PMC13250087; doi:10.1038/s42003-026-09889-0)
Supplement: Supplementary file 2 — Supplementary data [file 42003_2026_9889_MOESM2_ESM.xlsx]

## Sheet: Figure 1A
wavelength (nm)	normalized emission intensity (0% chol.)	normalized emission intensity (1% chol.)
420	0.4813	0.4241
421	0.5021	0.4367
422	0.4949	0.4372
423	0.5144	0.4471
424	0.5239	0.4528
425	0.5259	0.4628
426	0.5449	0.4729
427	0.5513	0.4768
428	0.5585	0.4827
429	0.5663	0.4971
430	0.5722	0.5114
431	0.5972	0.5188
432	0.5986	0.5267
433	0.6074	0.5338
434	0.6207	0.5541
435	0.6317	0.5629
436	0.6577	0.5648
437	0.6598	0.5819
438	0.6644	0.5866
439	0.6779	0.6029
440	0.6905	0.6092
441	0.6998	0.6156
442	0.7269	0.6257
443	0.7439	0.6408
444	0.7333	0.642
445	0.7454	0.662
446	0.7545	0.6765
447	0.7781	0.6877
448	0.7812	0.6981
449	0.7993	0.7106
450	0.8107	0.7223
451	0.8315	0.7316
452	0.8333	0.7414
453	0.8408	0.7498
454	0.8573	0.7634
455	0.877	0.7737
456	0.8777	0.7867
457	0.8791	0.7997
458	0.8987	0.8004
459	0.9144	0.8193
460	0.9174	0.8314
461	0.9315	0.8252
462	0.9396	0.8459
463	0.9447	0.8561
464	0.9535	0.8619
465	0.955	0.8675
466	0.9663	0.8773
467	0.9708	0.888
468	0.9716	0.8922
469	0.9861	0.9003
470	0.9904	0.9074
471	0.9884	0.9108
472	0.9967	0.9142
473	0.9969	0.918
474	0.9978	0.9192
475	1.0032	0.9187
476	0.9946	0.9293
477	1.0036	0.9237
478	0.9945	0.9315
479	1.0048	0.929
480	0.992	0.9289
481	0.9884	0.937
482	0.9823	0.919
483	0.9851	0.9201
484	0.9795	0.9196
485	0.9756	0.9148
486	0.9635	0.9155
487	0.9607	0.9123
488	0.9582	0.9034
489	0.9522	0.9041
490	0.9416	0.8888
491	0.9266	0.8876
492	0.916	0.8794
493	0.9086	0.8674
494	0.9023	0.8604
495	0.8866	0.8523
496	0.882	0.8468
497	0.8508	0.8342
498	0.8573	0.8222
499	0.8489	0.8159
500	0.8423	0.8058
501	0.8246	0.7967
502	0.8035	0.7794
503	0.7975	0.7768
504	0.7909	0.7691
505	0.7739	0.7567
506	0.7639	0.7352
507	0.7514	0.7394
508	0.7436	0.713
509	0.7331	0.7091
510	0.723	0.7009
511	0.7056	0.6871
512	0.695	0.6729
513	0.6703	0.6782
514	0.6663	0.6576
515	0.6546	0.6406
516	0.6519	0.6378
517	0.6269	0.6247
518	0.6231	0.6085
519	0.6179	0.5966
520	0.5974	0.5872
521	0.5894	0.5783
522	0.5808	0.5722
523	0.566	0.5603
524	0.5667	0.5469
525	0.551	0.541
526	0.5265	0.5236
527	0.5354	0.5184
528	0.5143	0.5083
529	0.502	0.504
530	0.5069	0.4773
531	0.4916	0.4811
532	0.4835	0.4749
533	0.4708	0.4599
534	0.4504	0.4537
535	0.4519	0.4491
536	0.4494	0.4389
537	0.4414	0.4306
538	0.4331	0.424
539	0.4219	0.4132
540	0.4107	0.4107
541	0.4108	0.401
542	0.4058	0.3937
543	0.3966	0.3865
544	0.3782	0.3736
545	0.3766	0.3709
546	0.3665	0.3609
547	0.3625	0.3579
548	0.3548	0.3536
549	0.3473	0.3461
550	0.3468	0.3423
551	0.3429	0.3312
552	0.3316	0.3288
553	0.3241	0.3214
554	0.32	0.3151
555	0.3208	0.3113
556	0.3138	0.3023
557	0.303	0.3007
558	0.3072	0.2925
559	0.3	0.2937
560	0.2841	0.288
561	0.2725	0.278
562	0.2842	0.2734
563	0.2821	0.2727
564	0.2717	0.2676
565	0.2576	0.2641
566	0.2642	0.2582
567	0.2726	0.2517
568	0.2599	0.2459
569	0.2575	0.2503
570	0.2562	0.2389
571	0.2387	0.2409
572	0.2379	0.2298
573	0.2449	0.228
574	0.2344	0.2327
575	0.2238	0.2249
576	0.2252	0.2199
577	0.2156	0.2238
578	0.2246	0.2137
579	0.2105	0.2098
580	0.2066	0.2016
581	0.206	0.1982
582	0.226	0.1955
583	0.2037	0.1984
584	0.2067	0.1987
585	0.1965	0.1924
586	0.1859	0.1849
587	0.1734	0.1846
588	0.1883	0.1777
589	0.1874	0.1744
590	0.1919	0.1792
591	0.1721	0.1756
592	0.1733	0.1766
593	0.1743	0.1672
594	0.1804	0.1658
595	0.1713	0.1702
596	0.1624	0.1572
597	0.1666	0.1629
598	0.1626	0.1605
599	0.1597	0.1526
600	0.1558	0.1476

## Sheet: Figure 1B
	0% chol.			1% chol.			10% chol.
	replicate 1	replicate 2	replicate 3	replicate 1	replicate 2	replicate 3	replicate 1	replicate 2	replicate 3
apo	471.2	471	471.3	473	472.8	473.1	473.3	472.9	473
MK0677	476.1	476	475.9	479.6	478.7	479	478.1	478.9	478.5

## Sheet: Figure 2A
	0% chol.			1% chol.			10% chol.
	replicate 1	replicate 2	replicate 3	replicate 1	replicate 2	replicate 3	replicate 1	replicate 2	replicate 3
apo, mGq	475.5	475.1	475.7	476.8	477.1	476.7	476.9	476.3	477.1
MK0677, mGq	480.3	480.5	480.5	483.5	483.7	484	483.7	484.1	483.3

## Sheet: Figure 2B
	0% chol.			1% chol.			10% chol.
	replicate 1	replicate 2	replicate 3	replicate 1	replicate 2	replicate 3	replicate 1	replicate 2	replicate 3
apo, β-arr.	471.6	471.4	471.9	472.8	472.5	472.7	472.9	472.3	472.1
MK0677, β-arr.	478.5	478.3	478.6	480.2	480.3	479.7	478.9	478.7	478.4

## Sheet: Figure 2C
wavelength (nm)	normalized emission intensity (free)	normalized emission intensity (GHSR)	normalized emission intensity(GHSR:arrestin)
300	0.0021	0.0016	0.0138
302	0.0013	0.0238	0.0063
304	0.0114	0.0205	0.0179
306	0.0002	0.0057	0.0027
308	0.0006	0.0044	0.0179
310	0.0168	0.003	0.011
312	0.0052	0.0039	0.0363
314	0.0027	0.0011	0.0279
316	0.0036	0.0122	0.0248
318	0.0037	0.0149	0.0185
320	0.0045	0.0145	0.0623
322	0.0119	0.0363	0.0677
324	0.0025	0.0079	0.0475
326	0.0151	0.0515	0.0711
328	0.0099	0.0244	0.0847
330	0.0146	0.0422	0.0664
332	0.0239	0.0589	0.1091
334	0.0015	0.0348	0.1244
336	0.0245	0.0534	0.1258
338	0.0132	0.0658	0.1263
340	0.0242	0.0824	0.1316
342	0.021	0.0853	0.1656
344	0.031	0.0911	0.1755
346	0.0303	0.1133	0.1759
348	0.0364	0.1124	0.1977
350	0.0335	0.1404	0.2426
352	0.0487	0.1497	0.2413
354	0.0542	0.1938	0.2737
356	0.0681	0.2055	0.2938
358	0.0546	0.2422	0.3299
360	0.0827	0.2292	0.3382
362	0.0678	0.273	0.3573
364	0.0863	0.2791	0.3956
366	0.0905	0.3129	0.4146
368	0.0795	0.3367	0.448
370	0.086	0.3672	0.5029
372	0.1198	0.4089	0.5139
374	0.1135	0.4285	0.5229
376	0.1258	0.4761	0.5757
378	0.1525	0.5062	0.5718
380	0.1523	0.5371	0.6235
382	0.1398	0.5384	0.6602
384	0.1714	0.6015	0.6694
386	0.1905	0.6076	0.7293
388	0.198	0.6302	0.7223
390	0.1992	0.6811	0.7645
392	0.1903	0.6997	0.8015
394	0.2116	0.7363	0.7956
396	0.2323	0.7402	0.8204
398	0.2404	0.7768	0.8358
400	0.2433	0.7608	0.8638
402	0.2466	0.8123	0.8704
404	0.2458	0.8443	0.8855
406	0.271	0.8384	0.8942
408	0.2741	0.8682	0.9095
410	0.2787	0.8618	0.9136
412	0.2747	0.8908	0.9178
414	0.291	0.8877	0.9307
416	0.3002	0.8888	0.9534
418	0.2917	0.8705	0.92
420	0.2983	0.8986	0.9296
422	0.3167	0.9015	0.9148
424	0.3251	0.8754	0.9288
426	0.3351	0.8807	0.9244
428	0.3379	0.8782	0.9039
430	0.3496	0.8704	0.9241
432	0.3379	0.8571	0.8851
434	0.3402	0.8557	0.9002
436	0.4137	0.8585	0.9025
438	0.415	0.852	0.8618
440	0.3989	0.863	0.8729
442	0.4251	0.8467	0.8742
444	0.4479	0.8354	0.8819
446	0.4718	0.8284	0.8682
448	0.4879	0.8335	0.8423
450	0.485	0.8106	0.846
452	0.5311	0.8336	0.8397
454	0.5415	0.8536	0.8507
456	0.532	0.8315	0.841
458	0.5724	0.843	0.8412
460	0.6311	0.8575	0.8817
462	0.6359	0.8653	0.8716
464	0.6564	0.8585	0.8637
466	0.6833	0.8862	0.8746
468	0.7073	0.8809	0.8501
470	0.7169	0.8851	0.8471
472	0.7564	0.888	0.8839
474	0.7507	0.8858	0.888
476	0.8119	0.9132	0.9059
478	0.8469	0.9185	0.9001
480	0.8517	0.9195	0.9201
482	0.8908	0.946	0.8793
484	0.8744	0.9212	0.9294
486	0.9074	0.9368	0.9041
488	0.8924	0.9664	0.9042
490	0.9221	0.964	0.8972
492	0.9353	0.9706	0.912
494	0.9197	0.9579	0.8935
496	0.9451	0.9531	0.8851
498	0.942	0.9505	0.8725
500	0.9538	0.915	0.8653
502	0.9371	0.9147	0.8566
504	0.9178	0.916	0.8182
506	0.9031	0.9146	0.8251
508	0.8918	0.8943	0.7857
510	0.9074	0.8665	0.7827
512	0.8614	0.8591	0.7775
514	0.8492	0.8368	0.7374
516	0.8332	0.7818	0.7166
518	0.8103	0.7673	0.692
520	0.8063	0.7414	0.652
522	0.7648	0.7357	0.6104
524	0.7266	0.712	0.5978
526	0.724	0.67	0.5765
528	0.6569	0.6517	0.5471
530	0.6555	0.6021	0.5155
532	0.6214	0.582	0.4907
534	0.5947	0.5381	0.4926
536	0.5709	0.5143	0.4334
538	0.5374	0.4762	0.4045
540	0.5013	0.4787	0.3905
542	0.484	0.4222	0.3524
544	0.4354	0.4254	0.3509
546	0.4142	0.3829	0.2853
548	0.3889	0.3519	0.2657
550	0.3627	0.3226	0.2607
552	0.3383	0.2871	0.2193
554	0.3279	0.2875	0.1893
556	0.2811	0.2543	0.1901
558	0.2624	0.2604	0.1532
560	0.243	0.2134	0.1515
562	0.207	0.2064	0.1413
564	0.2001	0.1701	0.1443
566	0.2007	0.1406	0.113
568	0.174	0.1467	0.0996
570	0.1654	0.1332	0.0905
572	0.137	0.1533	0.0695
574	0.1483	0.0979	0.0695
576	0.1169	0.1088	0.0624
578	0.1075	0.0664	0.0407
580	0.0923	0.094	0.0404
582	0.0778	0.0617	0.0204
584	0.0778	0.0624	0.023
586	0.0636	0.0321	0.0249
588	0.0498	0.0539	0.0314
590	0.054	0.0511	0.0263
592	0.0568	0.026	0.0319
594	0.0485	0.0347	0.0024
596	0.032	0.0129	0.0046
598	0.037	0.0316	0.0031
600	0.0354	0.0373	0.0029
602	0.0284	0.024	0.0099
604	0.0304	0.0069	0.0214
606	0.0237	0.0363	0.0166
608	0.0277	0.0047	0.0075
610	0.0066	0.0157	0.0074
612	0.0142	0.0175	0.0073
614	0.0004	0.0241	0.0052
616	0.0131	0.0163	0.0129
618	0.012	0.0011	0.0007
620	0.0066	0.0081	0.0236
622	0.0018	0.0069	0.004
624	0.0105	0.0183	0.0169
626	0.0038	0.011	0.0357
628	0.0102	0.0126	0.0054
630	0.0182	0.002	0.0124
632	0.0175	0.0187	0.0174
634	0.0017	0.0177	0.0133
636	0.0112	0.001	0.0136
638	0.0147	0.021	0.0133
640	0.0044	0.0124	0.0033
642	0.0009	0.0213	0.0038
644	0.0019	0.0038	0.0079
646	0.0011	0.0193	0.0141
648	0.0092	0.0167	0.0062
650	0.0154	0.0218	0.009
652	0.0111	0.0047	0.0172
654	0.0062	0.0214	0.0082
656	0.003	0.0165	0.0042
658	0.0003	0.0008	0.0023
660	0.0026	0.0353	0.0177
662	0.0027	0.0032	0.0195
664	0.0085	0.0032	0.0202
666	0.0168	0.0187	0.0092
668	0.013	0.0007	0.0023
670	0.0115	0.0079	0.0143
672	0.0021	0.0185	0.0076
674	0.0063	0.0082	0.0138
676	0.0022	0.0218	0.0005
678	0.0063	0.0076	0.0168
680	0.0082	0.003	0.0149
682	0.0019	0.0211	0.0006
684	0.01	0.0062	0.0098
686	0.0148	0.0109	0.0092
688	0.0015	0.0161	0.0065
690	0.0069	0.0004	0.0208
692	0.001	0.0051	0.0118
694	0.0055	0.0027	0.0043
696	0.0028	0.0036	0.0143
698	0.002	0.0272	0.0232
700	0.0044	0.0019	0.0063

## Sheet: Figure 2D
free			GHSR			GHSR:β-arrestin1			GHSR:β-arrestin1+ PIP2			GHSR:β-arrestin1, 1% cholesterol			GHSR:β-arrestin1, 10% cholesterol
replicate 1	replicate 2	replicate 3	replicate 1	replicate 2	replicate 3	replicate 1	replicate 2	replicate 3	replicate 1	replicate 2	replicate 3	replicate 1	replicate 2	replicate 3	replicate 1	replicate 2	replicate 3
71.45	78.12	72.12	49.87	40.61	43.25	38.98	44.21	40.12	37.56	38.92	45.25	42.15	40.22	35.87	39.87	45.25	41.23

## Sheet: Figure 3A
wavelength (nm)	normalized emission intensity
490	0.348
491	0.3908
492	0.4349
493	0.4816
494	0.5294
495	0.578
496	0.6263
497	0.675
498	0.7223
499	0.7674
500	0.8099
501	0.8491
502	0.8849
503	0.9145
504	0.9408
505	0.9612
506	0.9756
507	0.9841
508	0.9862
509	0.9829
510	0.9723
511	0.9571
512	0.9375
513	0.9123
514	0.883
515	0.851
516	0.8155
517	0.7787
518	0.7418
519	0.7025
520	0.6631
521	0.6255
522	0.5875
523	0.5529
524	0.5187
525	0.4876
526	0.4586
527	0.4314
528	0.4075
529	0.3859
530	0.3662
531	0.3506
532	0.336
533	0.3232
534	0.3121
535	0.3032
536	0.294
537	0.2877
538	0.2819
539	0.276
540	0.2708
541	0.2658
542	0.2615
543	0.2579
544	0.253
545	0.2484
546	0.2439
547	0.2389
548	0.2336
549	0.2285
550	0.2222
551	0.216
552	0.2097
553	0.2036
554	0.1972
555	0.1897
556	0.1819
557	0.1757
558	0.1682
559	0.1619
560	0.1528
561	0.147
562	0.1395
563	0.1321
564	0.1262
565	0.1199
566	0.1137
567	0.1079
568	0.1032
569	0.0967
570	0.0928
571	0.0881
572	0.0848
573	0.0822
574	0.0789
575	0.0768
576	0.0749
577	0.0733
578	0.0732
579	0.0737
580	0.0727
581	0.0749
582	0.0755
583	0.0771
584	0.0798
585	0.0822
586	0.0851
587	0.0878
588	0.0919
589	0.0957
590	0.099
591	0.1025
592	0.1054
593	0.1094
594	0.112
595	0.1162
596	0.1198
597	0.1223
598	0.1252
599	0.1275
600	0.1284
601	0.1293
602	0.1291
603	0.1297
604	0.1292
605	0.1282
606	0.126
607	0.124
608	0.1213
609	0.1189
610	0.1153
611	0.1123
612	0.1072
613	0.1027
614	0.0985
615	0.0934
616	0.0882
617	0.0829
618	0.0779
619	0.0724
620	0.068
621	0.0628
622	0.0572
623	0.0525
624	0.0475
625	0.0444
626	0.0396
627	0.0354
628	0.0318
629	0.0283
630	0.0255
631	0.0219
632	0.0194
633	0.0177
634	0.0158
635	0.0128
636	0.0114
637	0.0107
638	0.0094
639	0.0072
640	0.0063
641	0.0047
642	0.0043
643	0.0031
644	0.003
645	0.0031
646	0.003
647	0.0011
648	0.0015
649	0.0019
650	0.0006
	0
	0
	0
	0
	0
	0
	0
	0
	0
	0
	0
	0
	0
	0
	0
	0
	0
	0
	0
	0
	0
	0
	0
	0
	0
	0
	0
	0
	0
	0
	0
	0
	0
	0
	0
	0
	0
	0
	0
	0
	0
	0
	0
	0
	0
	0
	0
	0
	0
	0
	0
	0
	0
	0
	0
	0
	0
	0
	0
	0
	0
	0
	0
	0
	0
	0
	0
	0
	0
	0
	0
	0
	0
	0
	0
	0
	0
	0
	0
	0
	0
	0
	0
	0
	0
	0
	0
	0
	0
	0
	0
	0
	0
	0
	0
	0
	0
	0
	0
	0
	0
	0
	0
	0
	0
	0
	0
	0
	0
	0
	0
	0
	0
	0
	0
	0
	0
	0
	0
	0
	0
	0
	0
	0
	0
	0
	0
	0
	0
	0
	0
	0
	0
	0
	0
	0
	0
	0
	0
	0
	0
	0
	0
	0
	0
	0
	0
	0
	0
	0
	0
	0
	0
	0
	0
	0
	0
	0
	0
	0
	0
	0
	0
	0
	0
	0
	0
	0
	0
	0
	0
	0
	0
	0
	0
	0
	0
	0
	0
	0
	0
	0
	0
	0
	0
	0
	0
	0
	0
	0
	0

## Sheet: Figure 3B
	POPC: POPG			POPC: POPG			+ 1.5% PIP2			+ 1% chol.			+ 10% chol.
	replicate 1	replicate 2	replicate 3	replicate 1	replicate 2	replicate 3	replicate 1	replicate 2	replicate 3	replicate 1	replicate 2	replicate 3	replicate 1	replicate 2	replicate 3
I603/I520	1	1	1	1.62563	1.73846	1.84256	2.90225	2.6923	2.89875	2.55086	2.36166	2.68254	2.41544	2.07759	3.17219

## Sheet: Figure 4A
	POPC: POPG			+ 1.5% PIP2			+ 1% chol.			+ 10% chol.
	replicate 1	replicate 2	replicate 3	replicate 1	replicate 2	replicate 3	replicate 1	replicate 2	replicate 3	replicate 1	replicate 2	replicate 3
I603/I520	1.15048	1.14943	1.10527	1.2987	1.31951	1.26457	1.23601	1.19885	1.21025	1.08696	1.04167	1.0236

## Sheet: Figure 4B
wavelength (nm)	normalized emission intensity (free arrestin)	normalized emission intensity (1.5% PIP2)	normalized emission intensity (10% chol.)
420	0.6039	0.6188	0.7657
421	0.627	0.611	0.868
422	0.6077	0.6441	0.8173
423	0.6814	0.6407	0.8161
424	0.6731	0.6733	0.8593
425	0.5724	0.6859	0.8527
426	0.6802	0.7036	0.8691
427	0.6401	0.7059	0.8794
428	0.6918	0.6798	0.9242
429	0.6507	0.7181	0.9593
430	0.6638	0.7469	0.9413
431	0.6803	0.7802	0.9667
432	0.6724	0.7509	0.9446
433	0.7584	0.7617	0.9387
434	0.7764	0.8033	0.9578
435	0.7744	0.7423	1.0421
436	0.7702	0.8225	0.9793
437	0.7436	0.7976	1.0345
438	0.7791	0.8067	1.028
439	0.7653	0.8351	1.0061
440	0.7716	0.8137	1.1039
441	0.8694	0.8485	1.1037
442	0.8422	0.8727	1.1096
443	0.8205	0.878	1.0825
444	0.836	0.879	1.1161
445	0.8406	0.8866	1.1331
446	0.8762	0.9183	1.1984
447	0.8678	0.9356	1.1095
448	0.8775	0.9514	1.1811
449	0.8867	0.9421	1.1189
450	0.9441	0.9418	1.1415
451	0.9263	0.9725	1.2121
452	0.9541	0.9721	1.1694
453	0.9638	1.0186	1.1869
454	0.9554	0.9944	1.2046
455	0.951	1.0291	1.1931
456	0.9965	0.9861	1.2111
457	0.9996	1.0184	1.1942
458	0.9693	0.9622	1.1971
459	1.0246	1.0586	1.2147
460	0.9588	1.0359	1.2023
461	0.9623	1.0075	1.2177
462	0.9999	1.0572	1.2462
463	1.0101	1.0206	1.2127
464	0.969	1.0571	1.1831
465	0.987	1.044	1.1824
466	1.0018	1.0297	1.1847
467	1.0185	1.0649	1.2218
468	1.0207	1.0376	1.1943
469	0.9794	1.0239	1.2145
470	1.0039	1.0492	1.1578
471	1.0007	1.0141	1.2107
472	1.001	1.0504	1.1449
473	1.0071	1.0114	1.1849
474	1.0271	0.9899	1.1493
475	0.9675	0.9758	1.1672
476	1.0136	0.984	1.1599
477	0.9305	0.9734	1.1447
478	0.9654	1.008	1.1269
479	0.9768	0.9865	1.1341
480	0.97	0.9233	1.0971
481	0.9611	0.9489	1.1183
482	0.9628	0.965	1.0248
483	0.8877	0.9387	1.0519
484	0.8876	0.9269	1.0363
485	0.8731	0.9031	1.0492
486	0.8754	0.9206	0.9897
487	0.8509	0.9207	0.9952
488	0.8626	0.8426	0.9954
489	0.8867	0.8696	0.999
490	0.8623	0.8472	0.9561
491	0.824	0.8124	0.9765
492	0.7856	0.874	0.9491
493	0.766	0.8462	0.9097
494	0.7369	0.7885	0.9078
495	0.7889	0.7882	0.8819
496	0.8104	0.7849	0.899
497	0.772	0.7571	0.8468
498	0.7417	0.7508	0.8174
499	0.7504	0.7646	0.8369
500	0.7262	0.7606	0.8143
501	0.727	0.7382	0.8698
502	0.7112	0.7242	0.7797
503	0.6582	0.7509	0.8041
504	0.7059	0.7059	0.7664
505	0.6699	0.6667	0.7663
506	0.6758	0.6785	0.7595
507	0.6052	0.6821	0.7627
508	0.6542	0.6784	0.6728
509	0.5577	0.6544	0.73
510	0.5469	0.612	0.6782
511	0.5966	0.5873	0.6599
512	0.5934	0.6385	0.6325
513	0.5403	0.584	0.6454
514	0.5541	0.5636	0.6479
515	0.6472	0.6037	0.6016
516	0.5388	0.5654	0.5955
517	0.5421	0.5129	0.6222
518	0.5168	0.5748	0.5894
519	0.4587	0.5468	0.6291
520	0.5046	0.4861	0.5707
521	0.5884	0.5379	0.5641
522	0.5101	0.4964	0.5635
523	0.4606	0.4564	0.5545
524	0.4627	0.501	0.551
525	0.4087	0.4734	0.5145
526	0.4529	0.4398	0.4649
527	0.4153	0.4612	0.5772
528	0.3869	0.4479	0.4984
529	0.4425	0.4384	0.5126
530	0.3947	0.4286	0.4742
531	0.3494	0.4175	0.483
532	0.3896	0.4193	0.4465
533	0.3774	0.4381	0.4419
534	0.3778	0.3748	0.464
535	0.3447	0.3887	0.5127
536	0.4071	0.4117	0.4847
537	0.3743	0.3881	0.4579
538	0.3461	0.417	0.4507
539	0.3921	0.3827	0.4193
540	0.392	0.3799	0.4206
541	0.3579	0.3742	0.4125
542	0.3523	0.3632	0.4383
543	0.3295	0.3195	0.4081
544	0.3558	0.3025	0.3906
545	0.3549	0.349	0.4203
546	0.3028	0.3127	0.3713
547	0.3209	0.3528	0.3864
548	0.3066	0.2766	0.3804
549	0.2421	0.3315	0.3855
550	0.3162	0.2754	0.3452
551	0.2879	0.3037	0.3448
552	0.2649	0.303	0.379
553	0.3371	0.3016	0.3604
554	0.2971	0.2996	0.3526
555	0.2188	0.2705	0.3342
556	0.2851	0.2833	0.3091
557	0.2245	0.3103	0.3423
558	0.2805	0.286	0.3222
559	0.2668	0.3214	0.2922
560	0.2533	0.2983	0.3114
561	0.2826	0.2495	0.269
562	0.2463	0.2213	0.3133
563	0.1845	0.2318	0.2518
564	0.2454	0.2467	0.2939
565	0.2709	0.2769	0.3429
566	0.2696	0.2423	0.2651
567	0.216	0.2113	0.267
568	0.2201	0.2268	0.2599
569	0.1703	0.236	0.2639
570	0.2247	0.2328	0.2492
571	0.2421	0.2192	0.2367
572	0.2212	0.2347	0.286
573	0.234	0.2189	0.2592
574	0.2419	0.2505	0.2805
575	0.1567	0.2099	0.2292
576	0.1908	0.1802	0.2418
577	0.1838	0.2098	0.2007
578	0.1295	0.1867	0.2117
579	0.1361	0.1818	0.2519
580	0.1635	0.1896	0.1769
581	0.186	0.2223	0.2809
582	0.1675	0.1796	0.2216
583	0.1689	0.1935	0.2231
584	0.1796	0.1853	0.2186
585	0.2027	0.1695	0.1963
586	0.0927	0.1656	0.2188
587	0.2131	0.156	0.2408
588	0.2121	0.1606	0.2061
589	0.1488	0.1716	0.192
590	0.145	0.1818	0.1738
591	0.1525	0.2145	0.1915
592	0.1451	0.1908	0.1927
593	0.1653	0.1675	0.1755
594	0.1724	0.1548	0.183
595	0.0991	0.193	0.1729
596	0.1438	0.1746	0.1946
597	0.2035	0.2103	0.1342
598	0.1468	0.1332	0.189
599	0.1354	0.1708	0.2359
600	0.0914	0.1366	0.175
	0
	0
	0
	0
	0
	0
	0
	0
	0
	0
	0
	0
	0
	0
	0
	0
	0
	0
	0
	0
	0
	0
	0
	0
	0
	0
	0
	0
	0
	0
	0
	0
	0
	0
	0
	0
	0
	0
	0
	0
	0
	0
	0
	0
	0
	0
	0
	0
	0
	0
	0
	0
	0
	0
	0
	0
	0
	0
	0
	0
	0
	0
	0
	0
	0
	0
	0
	0
	0
	0
	0
	0
	0
	0
	0
	0
	0
	0
	0
	0
	0
	0
	0
	0
	0
	0
	0
	0
	0
	0
	0
	0
	0
	0
	0
	0
	0
	0
	0
	0
	0
	0
	0
	0
	0
	0
	0
	0
	0
	0
	0
	0
	0
	0
	0
	0
	0
	0
	0
	0
	0
	0
	0
	0
	0
	0
	0
	0
	0
	0
	0
	0
	0
	0
	0
	0
	0
	0
	0
	0
	0
	0
	0
	0
	0
	0
	0
	0
	0
	0
	0
	0
	0
	0
	0
	0
	0
	0
	0
	0
	0
	0
	0
	0
	0
	0
	0
	0
	0
	0
	0
	0
	0
	0
	0
	0
	0
	0
	0
	0
	0
	0
	0
	0
	0
	0
	0
	0
	0
	0
	0

[truncated: 4 more sheets: Figure 4C, Figure 4D, Figure 5A, Figure 5B]
